# Supplementary material for: The FT3/FT4 Ratio as a Metabolic Marker of Frailty and Prognosis in Older Adults with Heart Failure
Source: J Clin Med. 2025 Jul 8;14(14):4840. doi: 10.3390/jcm14144840 (PMC12295841; doi:10.3390/jcm14144840)
Supplement: Supplementary file 1 [file jcm-14-04840-s001.zip]

Archive with 1 entries (1 files):
- jcm-3674590-supplementary.pdf
